# Supplementary material for: Resolvin T4 enhances macrophage cholesterol efflux to reduce vascular disease
Source: Nat Commun. 2024 Feb 5;15:975. doi: 10.1038/s41467-024-44868-1 (PMC10844649; doi:10.1038/s41467-024-44868-1)
Supplement: Supplementary file 4 — Source Data [file 41467_2024_44868_MOESM4_ESM.xlsx]

## Sheet: Fig1Ai
	Clinical score
Day	Chow			WD
0	0	0	0	0	0	0
1	0	1	0	0	1	0
2	0	1	0	1	1	2
3	3	2	4	4	3	5
4	6	2	5	5	4	7
5	7	4	6	6	6	7
6
7
8
9
10	6	6	5	6	7	7
11
12
13
14
15
16
17	8	7	6	8	9	9
18
19
20
21
22
23
24	9	8	6	7	9	10
25	8	7	7	8	8	9
26	7	7	6	7	8	7
27	6	6	5	7	7	5
28	5	5	4	6	6	5
29	4	4	4	5	6	4
30	4	3	3	4	5	4
31	3	3	2	4	5	3
32	2	3	2	4	4	3
33	2	2	2	3	4	2
34	1	2	2	3	3	2
35	1	2	1	2	3	1
36	1	1	1	2	2	1
37	1	1	1	2	1	1

## Sheet: Fig1Aii
AUC
Chow	WD
150.5	168
140.5	196.5
128.5	176.5

## Sheet: Fig1Aiii
delta clinical score
Chow	WD
3	6
4	5
4	8

## Sheet: Fig1B
Joint Safranin O quantification
Chow	WD
118.375	116.5
128.75	100.5
123.5	101

## Sheet: Fig1C
Aorta Oil Red O staining
Chow	WD
18.9329	24.8722
22.1559	25.9123
19.8177	28.0203

## Sheet: Fig1Di
Aorta prostaglandin quantification
	Chow						WD
PGE2	0.549123	0.485416	0.640005	0.410218	0.58506	0.372557	0.66166	0.807588	0.75684	0.715131	0.907127	1.86378
PGD2	0.469458	0.414994	0.547156	0.031661	0.038953	0.049729	0.56567	0.690427	0.647041	0.225459	0.31659	0.98612
PGF2α	0.06017	0.070642	0.109156	0	0.101496	0	0.166123	0.242916	0.157522	0.1963	0.122975	0.798796

## Sheet: Fig1Dii
Aorta leukotriene quantification
	Chow						WD
LTB4	0.023735	0.032927	0.049306	0.0513009	0.128412	0.0512523	0.025757	0.039146	0.033343	0.29908	0.216759	1.1963
6-trans-LTB4	0.0123881	0.0185686	0.0220487	0.024615	0.0331214	0.0162807	0.0307129	0.0459349	0.0296097	0.106819	0.136886	0.497522
6-trans,12-epi-LTB4	0.0193109	0.0219693	0.0248264	0.00611832	0.00865029	0.00998848	0.0316348	0.0465006	0.0306468	0.0222058	0.0154097	0.115886

## Sheet: Fig1E
Plasma RvT quantification
	Chow							WD
RvT1	0.506	0	1.754	0	3.77	0	0	0.24	0.27	0	0	0	0	0
RvT4	7.1	11.41	4.84	0	0.41	9.43	0	0	1.69	2.20692	0	0	0	0

## Sheet: Fig1F
Correlation between plasma RvT1 and O-Red O staining
Mouse	Plaque intensity	[RvT1] pg/mL
1	18.9329	0
2	22.1559	15.07
3	19.8177	0
4	24.8722	0
5	32.14	0
6	28.0203	0
7	19.4067	0
8	26.5907	0
9	33.0397	0
10	20.0579	0
11	30.9071	0
12	27.8573	0

## Sheet: Fig1G
Correlation between plasma RvT4 and O-Red O staining
mouse	Plaque intensity	[RvT4] pg/mL
1	18.9329	4.19
2	22.1559	5.33
3	19.8177	0
4	24.8722	4.17
5	32.14	0
6	28.0203	0
7	19.4067	4.75
8	26.5907	0
9	33.0397	0
10	20.0579	5.75
11	30.9071	0
12	27.8573	4.26

[truncated: 48 more sheets: Fig2B, Fig2C, Fig2D, Fig2E, Fig2F, Fig3A, Fig3Bi, Fig3Bii, Fig3C, Fig3D, Fig3E, Fig3F, Fig3G, Fig4A, Fig4B, Fig4C, Fig4D., Fig4E, Fig4Fi, Fig4Fii …]
